# Supplementary material for: A Comprehensive Review on the Role of Resting-State Functional Magnetic Resonance Imaging in Predicting Post-Stroke Motor and Sensory Outcomes
Source: Neurol Int. 2024 Jan 19;16(1):189–201. doi: 10.3390/neurolint16010012 (PMC10892788; doi:10.3390/neurolint16010012)
Supplement: Supplementary file 1 [file neurolint-16-00012-s001.zip]

Archive with 1 entries (1 files):
- neurolint-2806128-supplementary.pdf
